# Supplementary material for: Activation of the β-adrenergic receptor exacerbates lipopolysaccharide-induced wasting of skeletal muscle cells by increasing interleukin-6 production
Source: PLoS One. 2021 May 18;16(5):e0251921. doi: 10.1371/journal.pone.0251921 (PMC8130926; doi:10.1371/journal.pone.0251921)
Supplement: S1 Dataset — (XLSX) [file pone.0251921.s003.xlsx]

## Sheet: Fig 1
Fig 1A	WB						Fig 1C	myotube diameters
		Con	Epi	LPS	LPS+Epi				Control	Epi	LPS	LPS+Epi
		1	0.954274	0.610385	0.327777				29.81	33.46	21.58	14.63
		1	0.841452	0.800259	0.591169				39.55	30.75	21.97	10.12
		1	0.980789	0.804795	0.633139				39.82	21.22	25.31	16.13
		1	0.990411	0.861239	0.708351				44.42	31.53	26.02	17.58
		1	0.857715	0.50245	0.448546				34.37	24.82	25.38	12.79
									38.1	31.92	27.05	15.16
									33.92	33.74	24.88	17.58
									28.24	28.25	13.36	15.99
									32.06	22.41	18.35	11.29
									22.41	32.21	22.46	13.7
									41.97	29.31	23.01	19.4
									28.82	24.64	19.54	13.16
									36.32	24.27	16.69	12.36
									25.83	32.72	17.86	18.4
									26.13	26.46	13.16	13.59
									28.32	29.43	26.61	18.19
									27.64	28.5	14.81	19.65
									27.9	21.74	13.24	11.77
									23.79	16.41	18.56	16.07
									21.91	31.18	17.45	13.36
									25.05	29.35	15.67	17.18
									38.62	25.78	22.62	10.98
									25.25	26.33	18.03	19.8
									22.92	26.46	20.42	11.48
									25.98	28.98	16.68	19.8
									24.55	19.97	18.5	18.23
									19.59	29.56	21.33	10.11
									25.85	21.45	15.16	17.45
									39.08	23.95	12.67	14.84
									18.92	18.59	14.54	18.88
									18.9	25.85	22.38	17.18
									16.27	18.84	27.96	13.06
									14.5	26.46	16.53	18.4
									14.35	26.98	16.41	13.16
									15.45	27.69	18.84	10.78
									21.1	24.41	17.33	12.79
									10.58	30.14	19.1	16.02
									17	28.62	17.81	15.54
									13.01	21.37	15.82	12.81
									18.97	22.26	10.05	15.49
									27.2	26.39	25.13	19.4
									30.5	23.86	17.91	16.21
									20.42	26.8	15.49	10.35
									24.3	23.01	11.91	10.47
									24.49	20.73	22.39	12.88
									21.91	27.6	23.37	16.13
									25.47	26.36	16.21	20.36
									29.43	30.52	19.21	13.65
									22.32	27.17	12.16	15.37
									32.22	30.54	15.01	15.67
									25.05	22.49	16.55	14.84
									26.42	20.81	17.71	16.03
									19.61	32.13	21.15	15.84
									28.38	28.25	12.08	13.9
									30.29	28.29	18.03	15.99
									33.55	26.78	13.75	14.66
									30.63	21.55	13.01	14.35
									29.4	24.16	15.9	15.01
									17.87	21.13	18.5	14.43
									26.61	29.77	13.59	9.31
									26.24	23.65	24.04	13.48
									22.76	21.08	16.73	13.18
									23.01	22.92	16.21	19.21
									24.63	27.64	22.37	13.42
									31.69	30	15.78	13.18
									38.16	20.81	11.5	11.64
									24.07	22.96	12.81	16.35
									21.48	23.35	15.17	19.18
									29.09	25.78	10.78	12.89
									23.35	30.87	19.08	17.36
									22.69	17.13	22.61	11.91
									14.02	21.74	20.06	18.35
									14.34	24.35	17.9	17.16
									18.84	24.45	12.81	14.19
									16.72	25.62	15.67	13.62
									17.4	28.36	18.1	12.44
									19.95	20.81	18.23	12.58
									18.47	28.44	16.96	23.76
									16.65	16.72	16.73	11.97
									19.45	23.16	17.48	11.39
									27.79	21.11	17.48	15.82
									23.43	22.41	19.45	15.54
									27.17	17.53	21.33	17.29
									26.11	18.03	13.01	17.33
									25.67	26.02	19.31	13.19
									25.33	16.21	22.46	10.66
									25.13	15.82	12.89	17.33
									23.01	15.99	12.17	19.21
									20.07	17.48	16.73	14.54
									20.09	16.85	19.91	13.59
									23.98	18.5	16.21	16.85
									22.76	18.15	14.93	14.81
									20.14	36.75	7.92	16.18
									23.74	28.79	22.67	19.06
									20.11	32.37	16.27	16.11
									18.9	18.47	15.52	10.66
									12.44	17.81	16.07	16.27
									23.16	21.43	17.36	10.01
									13.01	29.13	13.06	15.04
									13.75	23.95	12.8	13.11

## Sheet: Fig 2
Fig 2A	qRT-PCR
		Control	Epi	LPS	LPS+Epi
		1	0.806642	1.77768	2.75108
		1	0.895025	2.01595	3.89062
		1	0.817902	3.53081	4.46915
		1	1.39474	3.05252	3.4822
		1	1.50525	3.11666	3.68075
Fig 2B	qRT-PCR
		Con	LPS	LPS+Epi 0.01μM	LPS+Epi 0.1μM	LPS+Epi 1μM
		1	3.34035	3.29436	3.78423	3.605
		1	2.44528	3.38698	2.96905	4.16986
		1	2.58471	2.41162	3.27161	3.05252
		1	1.77768	4.02782	4.50023	4.14106
Fig 2C	qRT-PCR
		Con	NE	ISO	LPS	LPS+NE	LPS+ISO
		1	0.806642	1.77768	1.77768	3.05252	4.46915
		1	0.920188	1.29235	2.01595	3.24901	3.94493
		1	1.06437	0.829319	3.05252	3.41054	3.45815
		1	1.46409	1.06437	3.11666		4.19887
Fig 2D	qRT-PCR
		Control	Epi	LPS	LPS+Epi
		1	1.31951	1.82766	2.23457
		1	0.924798	1.34564	1.5073
		1	0.779165	1.26576	1.98618

## Sheet: Fig 3
Fig 3A	WB
		Con	Epi	LPS	LPS+Epi
		1	1.77478	2.34398	3.17447
		1	1.85308	2.49108	2.63886
		1	1.86054	2.16141	2.25966
		1	1.40933	2.32192	2.66517
		1	1.77478	2.34398	3.17447
Fig 3B	WB
		Con	Epi	LPS	LPS+Epi
		1	0.824211	28.7671	33.8122
		1	0.54685	13.7839	19.3319
		1	1.16427	36.1251	39.6341
		1	1.46468	26.0181	47.414
		1	1.55006	24.2886	33.8127

## Sheet: Fig 4
Fig 4A	qRT-PCR
		Con	Epi	LPS	LPS+Epi
		1	2.25012	53.8174	190.019
		1	3.29436	52.7098	164.279
		1	2.49666	60.9688	195.361
Fig 4B	qRT-PCR
		Con	Epi	LPS	LPS+Epi
		1	1.12506	7.83536	4.02782
		1	2.07053	44.6318	15.3482
		1	1.54757	23.9176	9.18959
				21.4068	9.84915
Fig 4C	qRT-PCR
		con	LPS	LPS+Epi 0.01μM	LPS+Epi 0.1μM	LPS+Epi 1μM
		1	50.5626	41.9326	102.537	155.417
		1	48.5029	43.4113	109.137	139.102
		1	75.5835	98.36	114.563	203.657
		1	41.9326	88.647	139.102	157.587
Fig 4D	qRT-PCR
		Con	NE	ISO	LPS	LPS+NE	LPS+ISO
		1	1.19748	2.09943	48.5029	118.603	89.8845
		1	2.58471	1.91853	27.2843	82.7106	113.772
		1	2.05623	3.03143	30.2738	86.8227	105.42
Fig 4E	ELISA
		Con	Epi	LPS	LPS+Epi
		26.3063	64.5303	540.885	1679
		23.0942	62.2818	500.733	1424.33
		16.5325	49.8906	222.715	1356.17
		14.739	48.0972	251.41	1933.67
		10.7934	32.3148	254.997
		16.1738	41.9994	376.952

## Sheet: Fig 5
Fig 5B	WB
		Con	Epi	LPS	LPS+Epi	Con/LMT-28	Epi/LMT-28	LPS/LMT-28	LPS+Epi/LMT-28
		1	1.05593	1.75401	2.17598	1.19822	0.896492	1.62496	1.7908
		1	1.48911	1.27863	1.21836	0.278238	0.169713	0.140579	0.15601
		1	1.90614	2.58307	3.37374	0.0315666	0.0220472	0.0775017	0.255611
		1	3.04881	3.58192	3.93907	0.0547858	0.0826433	0.14899	0.255613
		1	1.01623	2.39382	2.58971	0.14393	0.377774	0.704176	1.30539
Fig 5C	WB
		Con	Epi	LPS	LPS+Epi	Con/LMT-28	Epi/LMT-28	LPS/LMT-28	LPS+Epi/LMT-28
		1	1.11162	9.9537	13.1502	2.2953	1.77805	6.15074	4.56142
		1	0.791937	4.57932	8.03732	0.745059	0.792158	3.93191	2.96096
		1	1.03812	7.16456	13.9304	0.776683	0.854263	3.5177	7.41542
		1	0.877678	13.5547	17.5654	0.436911	0.828948	9.83871	18.2972
		1	1.4326	9.93881	16.2432	1.66579	1.27982	3.11026	2.19171
Fig 5D	qRT-PCR
		Con	LPS	LPS+Epi	Con/LMT-28	LPS/LMT-28	LPS+Epi/LMT-28
		1	3.73213	5.77572	1.08674	1.7411	1.70527
		1	3.73213	5.77572	1.8025	2.37841	1.89211
		1	3.53081	7.51618	1.90528	2.37841	2.69447
		1	3.75809	4.46915	1.41421	3.73213	2.92817
		1	4.22807	6.02099	1.54756	3.03143	3.38698

## Sheet: Fig 6
Fig 6B	qRT-PCR
		Con	rIL-6	LPS	LPS+rIL-6
		1	0.795536	1.77768	5.6962
		1	0.993093	3.75809	5.16941
		1	1.14076	3.53081	9.38268
		1	1.02811	4.95883	4.37718
				3.89062	4.85678
Fig 6C	ELISA
		Con	Epi	rIL-6	LPS	LPS+Epi	LPS+rIL-6
		1.09091	1	1.09677	3.0303	3.67742	3.93548
		0.909091	1.24242	0.903226	4.32258	3.80645	4
		0.83871	1.22581	0.25641	4.76923	3.1282	5.17949
		1.16129	0.512821		4.92308	3.64103
Fig 6D	WB
		Con	rIL-6	LPS	LPS+rIL-6	Con/Bay11	rIL-6/Bay11	LPS/Bay11	LPS+rIL-6/Bay11
		1	1.21538	1.1629	1.94833	0.845536	0.988788	0.713136	1.08796
		1	1.52671	1.65867	1.69316	0.799084	1.2423	1.02954	1.15763
		1	1.16755	1.37428	1.49252	0.879748	1.24349	1.03618	1.26584
		1	1.06695	0.984746	1.05393	0.287375	0.62278	0.457043	0.66525
		1	2.20729	2.02381	2.09679	0.802373	1.18246	0.977595	1.70003
		1	1.29159	1.57736	1.99689	0.932756	1.01121	0.867982	0.727645
Fig 6E	WB
		Con	rIL-6	LPS	LPS+rIL-6	Con/Bay11	rIL-6/Bay11	LPS/Bay11	LPS+rIL-6/Bay11
		1	1.18877	23.6475	23.258	0.420837	0.551185	2.45646	4.42392
		1	0.739403	9.94811	18.5127	0.781687	1.68508	1.28836	0.783554
		1	1.44728	18.2287	26.3001	1.53399	2.20917	1.88898	1.49338
		1	0.59407	13.1703	20.1058	3.19084	1.51499	1.32929	1.33886
		1	0.626319	16.3909	33.3697	0.836083	1.20565	5.61601	1.77754
		1	2.44883	32.9624	33.6777	2.86038	1.4312	3.16041	3.65332
Fig 6F	qRT-PCR
		Con	rIL-6	LPS	LPS+rIL-6	Con/Bay11	rIL-6/Bay11	LPS/Bay11	LPS+rIL-6/Bay11
		1	0.806642	3.07375	3.605	0.68302	0.752623	0.864537	1.15669
		1	0.806642	2.47941	3.605	0.68302	0.757858	0.482968	0.972655
		1	1.22264	3.07375	2.65737	1.3566	0.76313	1.21419	1.84038
		1	0.817902	2.47941	3.605	0.562529	0.747425	0.952638	0.858565

## Sheet: Fig 7
Fig 7A	qRT-PCR
		Con	Epi	LPS	LPS+Epi	Con/Bay11	Epi/Bay11	LPS/Bay11	LPS+Epi/Bay11
		1	2.36198	41.9326	149.086	1.45397	5.35171	9.64646	47.5048
		1	4.14106	70.5219	224.411	1.58008	4.19887	17.3878	111.43
		1	4.02782	51.9841	202.251	2.34567	6.77396	11.6318	86.8227
Fig 7B	ELISA
		Con	Epi	LPS	LPS+Epi	Con/Bay11	Epi/Bay11	LPS/Bay11	LPS+Epi/Bay11
		27.7724	83.057	222.715	1554.54	39.6191	63.3125	59.3636	422.517
		30.4821	59.3636	251.41	1607.19	47.5169	59.3636	54.0984	448.843
		26.3063	64.5303	254.997	1424.33	36.9865	65.9451	63.3125	409.354
		23.0942	62.2818	376.952	1356.17			68.5777
Fig 7C	qRT-PCR
		Con	Fors	LPS	LPS+Fors
		1	2.4709	48.5029	205.791
		1	5.65685	53.8174	260.482
		1	6.82108	52.7098	242.191
				60.9688	247.28
Fig 7D	WB
		Con	Epi	LPS	LPS+Epi
		1	4.5313	8.88039	15.8094
		1	2.93783	6.82481	7.08136
		1	3.89856	7.0812	7.42255

## Sheet: Fig 8
Fig 8A	qRT-PCR
		Con	Epi	LPS	LPS+Epi	Con/Car	Epi/Car	LPS/Car	LPS+Epi/Car
		1	2.86791	85.0359	306.555	1.34723	1.10957	46.8507	112.206
		1	3.65533	54.1917	209.383	1.04247	0.870551	57.68	86.2229
		1	2.49666	105.42	261.379	1.34723	1.54757	98.36	62.2499
Fig 8B	ELISA
		Con	LPS	LPS+Epi	Con/Car	LPS/Car	LPS+Epi/Car
		16.5325	222.715	1679	17.6085	179.672	176.085
		14.739	251.41	1424.33	10.4347	204.78	208.367
		10.7934	254.997	1356.17	38.0538	219.128	204.78
		16.1738	376.952	1933.67
Fig 8C	qRT-PCR
		Con	LPS	LPS+Epi	Con/Car	LPS/Car	LPS+Epi/Car
		1	4.92458	6.54322	1.02101	2.54912	4.16986
		1	2.77022	4.22807	1.1487	3.53081	3.01049
		1	3.81055	5.16941	1.1487	2.78949	2.42839
Fig 8E	WB
		Con	LPS	LPS+Epi	LPS/Car	LPS+Epi/Car
		1	0.714019	0.432455	0.685453	0.896711
		1	0.754849	0.678573	0.70413	0.733277
		1	0.693772	0.571431	0.829547	0.975004
		1	0.637439	0.624925	0.694797	0.699073

## Sheet: S1 Fig
S1 Fig A	WB
		Con	Epi	LPS	LPS+Epi
		1	1.30013	0.700703	0.708254
		1	0.89814	4.24465	3.24642
		1	0.777025	0.803859	0.821873
S1 Fig B	WB
		Con	Epi	LPS	LPS+Epi
		1	1.35924	1.39215	1.20064
		1	1.00258	1.15206	1.0694
		1	1.08291	1.1419	1.0617
